# Supplementary material for: eIF3d and eIF4G2 mediate an alternative mechanism of cap-dependent but eIF4E-independent translation initiation
Source: J Biol Chem. 2025 Feb 17;301(4):108317. doi: 10.1016/j.jbc.2025.108317 (PMC11968281; doi:10.1016/j.jbc.2025.108317)
Supplement: Raw data sheet [file mmc1.xlsx]

## Sheet: Figure 7
								Functional vs non functional cap
									CD101
							m7G capped			ApppG capped
					1		153998			2900
					2		145985			1300
					3		152817			3080
									ITGAE
							m7G capped			ApppG capped
					1		131987			3500
					2		128000			1960
					3		131013			3400
									ACTB
							m7G capped			ApppG capped
					1		175986			4000
					2		167998			2536
					3		175016			3578

## Sheet: Figure 8
									m7g capped rep eIF3d and eIF4G2
									CD101
							0 nM eIF3d + 0 nM eIF4G2		25 nM eIF3d + 25 nM eIF4G2			50 nM eIF3d + 50 nM eIF4G2		125 nM eIF3d + 125 nM eIF4G2
					1		141524		249748			283048			432897
					2		116549		208123			249748			399597
					3		140228		245585			278885			430112
									ITGAE
							0 nM eIF3d + 0 nM eIF4G2		25 nM eIF3d + 25 nM eIF4G2			50 nM eIF3d + 50 nM eIF4G2		125 nM eIF3d + 125 nM eIF4G2
					1		116549		224774			270560			403760
					2		91574		191474			228936			378785
					3		112386		227687			273475			399597
									ACTB
							0 nM eIF3d + 0 nM eIF4G2		25 nM eIF3d + 25 nM eIF4G2			50 nM eIF3d + 50 nM eIF4G2		125 nM eIF3d + 125 nM eIF4G2
					1		283048		237260			183148			95736
					2		258073		220610			149846			70762
					3		278885		238924			178985			91574

## Sheet: Figure 9
								m7g capped rep eIF4E
									CD101
							0 nM eIF4E		25 nM eIF4E		50 nM eIF4E		125 nM eIF4E
						1	142655		179586		204473		260355
						2	123635		175940		199718		233004
						3	137900		152166		180697		256790
									ITGAE
							0 nM eIF4E		25 nM eIF4E		50 nM eIF4E		125 nM eIF4E
						1	118879		152166		185452		233004
						2	99859		133145		184501		213983
						3	120782		145033		166431		233955
									ACTB
							0 nM eIF4E		25 nM eIF4E		50 nM eIF4E		125 nM eIF4E
						1	171186		299575		328108		489785
						2	190207		271046		347129		461252
						3	185452		290066		342370		485028

## Sheet: Supplemental Figure 2 
										Supplemental Figure 2
										ACTB
					No eIF3d/eIF4G2 added			25 nM eIF3d + 25 nM eIF4G2		50 nM eIF3d + 50 nM eIF4G2		125 nM eIF3d + 125 nM eIF4G2		125 nM eIF3d + 125 nM eIF4G2+ 25 nM eIF4E			125 nM eIF3d + 125 nM eIF4G2+ 50 nM eIF4E		125 nM eIF3d + 125 nM eIF4G2+ 125 nM eIF4E
			1		171860			110418		87265		48085		105074			142474		242206
			2		184326			103293		73018		40961		104006			135350		227959
			3		181654			112198		85484		46304		97951			143542		241672

## Sheet: Supplemental Figure 3
								4EBP-1 effects
								CD101
					125 nM eIF3d + 125 nM eIF4G2 + 0 nM 4EBP1		125 nM eIF3d + 125 nM eIF4G2 + 25 nM 4EBP1				125 nM eIF3d + 125 nM eIF4G2 + 50 nM 4EBP1				125 nM eIF3d + 125 nM eIF4G2 + 125 nM 4EBP1
			1		386252		360254				371396				375110
			2		356540		345398				349112				356540
			3		378824		355797				367682				374738
								ITGAE
					125 nM eIF3d + 125 nM eIF4G2 + 0 nM 4EBP1		125 nM eIF3d + 125 nM eIF4G2 + 25 nM 4EBP1				125 nM eIF3d + 125 nM eIF4G2 + 50 nM 4EBP1				125 nM eIF3d + 125 nM eIF4G2 + 125 nM 4EBP1
			1		339387		335924				332461				339387
			2		353240		322071				304756				318608
			3		346313		328998				335924				338694
								ACTB
					125 nM eIF4E + 0 nM 4EBP1		125 nM eIF4E + 25nM 4EBP1				125 nM eIF4E + 50nM 4EBP1				125 nM eIF4E + 125nM 4EBP1
			1		219800		149378				119502				76823
			2		206996		128038				110967				59751
			3		218733		148525				121636				78957
